# Supplementary material for: Expression of Locally Produced Adipokines and Their Receptors during Different Physiological and Reproductive Stages in the Bovine Corpus Luteum
Source: Animals (Basel). 2023 May 27;13(11):1782. doi: 10.3390/ani13111782 (PMC10251875; doi:10.3390/ani13111782)
Supplement: Supplementary file 1 [file animals-13-01782-s001.zip]

Archive with 3 entries (3 files):
- animals-2374325-supplementary.pdf
- Table S1. Multiple comparisons -Estrous cycle.pdf
- Table S2. Multiple comparisons-Pregnancy.pdf
